# Supplementary material for: Systematic Y2H Screening Reveals Extensive Effector-Complex Formation
Source: Front Plant Sci. 2019 Nov 14;10:1437. doi: 10.3389/fpls.2019.01437 (PMC6872519; doi:10.3389/fpls.2019.01437)
Supplement: Table S1 — List of putative effectors used as either bait and/or prey proteins. Gene specific primer sequences used to clone the coding sequences, signal peptide prediction scores, and peptide length are also listed. [file Table_1.xlsx]

## Sheet: Suplementary Table S1
Supplementary Table S1.		List of putative effectors used as either bait and/or prey proteins. Gene specific primer sequences used to clone the coding sequences, signal peptide prediction scores, and peptide length are also listed.
Gene	Forward Primer	Reverse Primer	SignalP 5.0 Score	Signal Peptide Lenght (aa)	pGBKT7 (bait)	Baits with growth after pooled mating	Used as bait in liquid media	pGADT7 (prey)
UMAG_00027	GATCCGCTCCAGTGCCAC	AGACTTGTTCTCCTCGTT	0.998402	21	Yes	No	No	Yes
UMAG_00041	CAGCTGACATCATCCTCC	CTCCTGCACAGAGGTGCG	0.632148	40	Yes	No	No	Yes
UMAG_00054	AGCTTGCAGCACTCGTGG	TGGCTTCACGGGATGAGG	0.899377	26	Yes	No	No	Yes
UMAG_00081	GCTCCGAAGCTCGAGATT	GAGCAGGATGGTGAGACC	0.985202	22	Yes	No	No	Yes
UMAG_00159	GCGATGCCATGGTTGCCG	AAGGATGCCTAGTTGCTG	0.979132	20	Yes	No	No	Yes
UMAG_00250	TCGTCCCACGCCTCGAAC	GGAGTCAGCCTGCTGCTG	0.978805	22	Yes	No	No	Yes
UMAG_00309	CAGCAGCCTACCGGCACC	GAGAGCAAACGCCGCAGC	0.998457	21	Yes	No	No	Yes
UMAG_00326	CAGAGCAGCACTACCGCT	GAGCATGGCAGCACCGGC	0.979541	22	Yes	No	No	Yes
UMAG_00420	TCGGTCCAGTATGCGGAG	AAGCGACGCAGATTCACG	0.936361	20	Yes	No	No	Yes
UMAG_00466	GCACCCACTGGTAATGAT	GTAGTCGTGGTGACTCCA	0.998845	20	Yes	No	No	Yes
UMAG_00480	GACGGTCTGCAGGCCGAC	AAGGAGAACCGAGTTGCT	0.888641	30	Yes	No	No	Yes
UMAG_00492	CGGTCCCCCTTCGCCCCC	GAGAACCAACGCGATCAG	0.939774	21	Yes	No	No	Yes
UMAG_00538	TACCACCTGTCACCTACT	ACGAGCAGCGACTGTTTT	0.825062	29	Yes	No	No	Yes
UMAG_00558	GAATGGCTGAAGGTCTCA	GACATTGTCCGGGAGATT	0.991311	22	Yes	No	No	Yes
UMAG_00598	TGGGATTGGCTCCCAACT	CAAAGCGCTAAAACCAAG	0.993407	23	Yes	No	No	Yes
UMAG_00628	GCTCCTGTTGTCGGCGAT	ACCGCGGAACCAAGAAGG	0.874805	31	Yes	Yes	Yes	Yes
UMAG_00664	GCTCCCTTGACTCAAATC	GACGAGCCCTCCGTTTCC	0.998261	19	Yes	No	No	Yes
UMAG_00692	GTGCCCCGCCACGCTAAA	GACCAGCATAGATCCGGC	0.918747	24	Yes	No	No	Yes
UMAG_00715	GACAATCCGCAGATCACA	AGCAGAAGTGCTGTCGAT	0.997583	24	Yes	No	No	Yes
UMAG_00781	GCTCCAGTGCCGCTACAG	CGACTTGGCCACACCATG	0.988434	22	Yes	Yes	No (Autoactive)	Yes
UMAG_00792	GCGGTCAATGCGGGCTTT	ATCGTCTTTTGATACGGG	0.976577	30	Yes	No	No	Yes
UMAG_00793	GAAGAGACGGCCACACAC	CTTGTTGCAGAAGCAGTT	0.991253	24	Yes	No	No	Yes
UMAG_00795	GCTAGACGTGACTCGGGT	TCGCCAAAGAGGCAGGAG	0.823257	31	Yes	No	No	Yes
UMAG_00822	CTGCCCAACTTCGGCGCC	AGCGCATTTGAAGGTAGC	0.991279	22	Yes	No	No	Yes
UMAG_00885	GCACCTCTGGAAAAGCGT	GATAACGATTGTCTCGCT	0.917216	24	Yes	No	No	Yes
UMAG_00961	GCCTACGACCCCGCTCAC	AGGCTCCTCCTCCCACTC	0.99781	19	Yes	Yes	Yes	Yes
UMAG_01022	GCCTCCGTCGACACGAAC	GTTCTTGGTGAAGAGCTT	0.9939	18	Yes	No	No	Yes
UMAG_01061	GATCAACGATCCCTACGG	GTCAGTCACAGTCTTGGC	0.448688	N/A	Yes	No	No	Yes
UMAG_01082	CAAATCGCATCGCTTGAT	CACACCCATAACGAGTGC	0.957627	24	Yes	No	No	Yes
UMAG_01130	AAGTCAACGTCGTTCTGG	CGAGCTGTTATCAGGGGC	0.972069	20	Yes	No	No	Yes
UMAG_01234	TCAGGTGGGACTCGCCGA	GGTGTTTATCAACAAGAT	0.311272	N/A	Yes	No	No	Yes
UMAG_01235	AGTCCTCCTTTTGAAGAC	GGGCAGATGTCTTTGAGC	0.923991	27	Yes	No	No	Yes
UMAG_01236	ACTCCGCCTTCGAAACTG	TGGAAGGTTGGTCATACT	0.870604	24	Yes	No	No	Yes
UMAG_01237	TCCCCATTTCCACCCCCA	TGGAAGTCCAAGCATGTT	0.981722	21	Yes	No	No	Yes
UMAG_01238	GCTCCTCCCACTTCGCAA	TGGAGAGTAGAGAAATAG	0.996647	20	Yes	Yes	No (Autoactive)	Yes
UMAG_01239	CAGCCTCTGCTGCGACTT	GGTACTGTAGTAAACGTC	0.996659	18	Yes	Yes	No (Technical issue)	Yes
UMAG_01240	CAGCCTCTGCTGCGACTT	AATAGCATCAATCCTCTG	0.996338	18	Yes	No	No	Yes
UMAG_01241	CGCGGGGGCGGTCATAGC	AACTGCTGGGCGCGGCGC	0.858107	24	Yes	No	No	Yes
UMAG_01297	TTGCCCACCTCTGACTCG	CAGCTTGATGGGCTGATT	0.990859	19	No	No	No	Yes
UMAG_01298	ATGACACTGCATACGCGC	GAGTACGATTGGGTGGGA	0.884562	20	Yes	No	No	Yes
UMAG_01299	GCTTTAGATAGCGGGATT	CAAAGTGAAGATTTTCCG	0.956881	22	Yes	No	No	Yes
UMAG_01300	GGTTGGGATACGCCTTCC	GGGAAGGGAGATAGCTGC	0.998883	20	Yes	No	No	Yes
UMAG_01301	GGATGGAACCCCGAGCAG	CTTTGGAATCGCAGGAAC	0.996128	22	Yes	Yes	Yes	Yes
UMAG_01302	AATTTTTTGAAGGTTTCG	GGCAGAGACGATGTAGTC	0.996496	21	No	No	No	Yes
UMAG_01375	AAGCAGATTCCGGTGCGT	TTCCCAGATGACCACATC	0.98881	25	Yes	No	No	Yes
UMAG_01513	CATCAGCTTAACTCCCGA	AGCCCAGTCCCACTTGAT	0.949093	27	Yes	No	No	Yes
UMAG_01553	CATGTGCAGACCGGCGGC	ACTGAGCCTCTTAGCACC	0.951062	21	Yes	No	No	Yes
UMAG_01632	CAGTCCGCCGCCACCAAC	GAGAGCTACGAGAGCAAC	0.955324	29	Yes	No	No	Yes
UMAG_01690	ATTGCAGTGCCCCAACCT	GGCGTCCGGCTTGGGCTC	0.995844	21	Yes	Yes	Yes	Yes
UMAG_01705	GTGCCTCACGTCCAAGTC	CGACGATGCATCGACCGT	0.598048	20	Yes	No	No	Yes
UMAG_01725	AGCGTTCAGCCTACGCCG	CAAAGCAAAGACACCAGC	0.998276	20	No	No	No	Yes
UMAG_01734	AGTCAGCATCGAATGGTC	GGCCTTGCTGGCGAGATC	0.652737	23	Yes	No	No	Yes
UMAG_01750	AGACCACTTCTCTCAGCA	CAACTGATGCTCACTGGG	0.96913	22	Yes	Yes	No (Autoactive)	Yes
UMAG_01778	GCGACTCTACCCGCCCAC	CTCCTGTTTGGCCTCGGC	0.941897	26	Yes	No	No	Yes
UMAG_01779	AAGCCTGTCGCTCAAGAT	GGCGTGGCAGGTGTTGCT	0.981989	27	Yes	Yes	No (Technical issue)	No
UMAG_01786	TATTTTCCGCACAAGAAC	AGCCTCTACCCAATCCTT	0.583414	19	Yes	No	No	Yes
UMAG_01820	GCCGTTGACATCACTTTT	ACCCACGGTGTTGATGTC	0.994501	21	Yes	No	No	Yes
UMAG_01823	GCAGCGACAAGTGCAACT	GTTGGTGGTGGAGGTGGT	0.97068	22	Yes	No	No	Yes
UMAG_01851	ACCATCGTTGTCACCAAA	GAGTAAAGCGGCACCAAC	0.951435	17	Yes	No	No	Yes
UMAG_01854	CTCGCTCCTCTCGAGCGA	GTTCTTATCCACGAATGC	0.905527	21	Yes	No	No	Yes
UMAG_01855	GCTTCCATTCGCACTCGC	AGCAAGACCAAGGCGAGA	0.879778	21	Yes	No	No	Yes
UMAG_01858	AGCCCGCATTCTCCCGGA	CAGTTCGTCCCCATGATT	0.991096	24	Yes	No	No	Yes
UMAG_01940	GGTGGCCCTCACAACTCC	GGTGGAAGCCGCTGGCGT	0.836135	23	Yes	Yes	Yes	Yes
UMAG_01970	CAGCTGGTGGATTCGGTT	CAAGGTGATCATCGCCGA	0.976838	21	Yes	No	No	Yes
UMAG_01976	AAGTCGCTCAGCAACAGG	GGTGTAAGAGAAGGGATA	0.972762	26	Yes	No	No	Yes
UMAG_01977	GCGAATATTTCACCTACG	GAGGATGTCGGCTTTCAC	0.996791	20	Yes	No	No	Yes
UMAG_01987	GATGCTGCGGGTGCGGTA	CATGCCAAACATGCTACC	0.996868	26	Yes	No	No	Yes
UMAG_01997	CAGACCATCTCGCAGCCA	GACGAGCAGAGTGAGGAG	0.987762	21	Yes	No	No	Yes
UMAG_02006	TCGCCGCTCCCCACCAAG	GAGtAGACCGCCGTCGTTTCTG	0.978313	21	Yes	Yes	Yes	Yes
UMAG_02011	GAATTCTTACGAGAACAT	ACTGGTAGAGAAAGTAGA	0.999403	19	Yes	Yes	Yes	Yes
UMAG_02119	GCTGCGGCACCGAAGCTG	GTGAGCTGCACGGAAACG	0.998007	24	Yes	Yes	Yes	Yes
UMAG_02136	AGACCCGCGGGTTCGGAT	CTTGTGCATGCGACGAAC	0.773166	21	Yes	Yes (Autoactive)	No	Yes
UMAG_02137	TATCCAGCTGGCAATGAA	GATGTGCACTCGAGACCC	0.963226	21	Yes	No	No	Yes
UMAG_02138	TCGTCAGGCAATGTAGGC	GCCATGCAGATGTGCTGC	0.950945	24	No	No	No	Yes
UMAG_02139	GCGCCAGCCGGCCCTGCT	CAACCCTTTCAGCAATGG	0.992166	16	No	No	No	Yes
UMAG_02140	GCCCCGGCCGGCCCTGGT	CAATCGAAGCTCGGCTGC	0.991646	16	Yes	No	No	Yes
UMAG_02141	GTTCCAATGGACGGTGCA	TATGTGAGACGAAGATAG	0.966623	22	No	No	No	Yes
UMAG_02192	GGGTTCATCAACTCGGAA	CGGAAGTCTGCGTTGACC	0.674926	22	Yes	No	No	Yes
UMAG_02193	GCCTCGATTCCCCTTTAT	GAAAGCTCTTTGCGGTAT	0.968631	21	Yes	No	No	Yes
UMAG_02194	GCCCCGCTCAGCCCTTAT	CTGGCGAGTTCGAGAGGT	0.990174	20	Yes	Yes	Yes	Yes
UMAG_02196	AAGCCGATGGGTGTCGCA	CAAGATGTGATGGAGAAC	0.986984	23	Yes	No	No	Yes
UMAG_02229	CAGATGACTGAGTTGGAT	GCCTCGAAGGACCTCGCC	0.89291	22	No	No	No	Yes
UMAG_02230	TATGCTTCACTGGTAACA	GATTGGTCGAATTCGGGA	0.904054	21	Yes	Yes	Yes	Yes
UMAG_02231	CAGCCTTTGACAGGTAAA	CACCACCGGGTGTACCTT	0.930832	24	Yes	No	No	Yes
UMAG_02239	CATCCTCTACAATCGTTT	CGTCGTCGGCCCAAATTT	0.987408	21	No	No	No	Yes
UMAG_02293	CACAAGGCCAAGGACGAT	TAAGTGCCATTTCGGAAG	0.838658	27	Yes	Yes	Yes	Yes
UMAG_02294	TCGAGACTCCCTATCGGA	GACTTTTTGCATTGGCGC	0.995285	22	Yes	No	No	Yes
UMAG_02295	GCAGGCTTGCCGCTTGGT	TGTTTGTGAATGTGGGAG	0.683242	23	Yes	Yes (Autoactive)	No	Yes
UMAG_02296	GCGTCGATCGCACTGGAC	CGTGATCATAGGCTGCCC	0.966809	26	Yes	No	No	Yes
UMAG_02297	ACGTCGATCTCACTGGAC	CTGTGAGTCTAATACGGG	0.978464	26	Yes	Yes (Autoactive)	No	Yes
UMAG_02298	CGGCCGGGCGACAATTTC	CCTTGCAGGTTGGACGTA	0.997459	20	Yes	Yes	Yes	Yes
UMAG_02299	GTATTTCCGGCTCGCTTG	GGGGATCCTCCTCCCACC	0.860357	23	Yes	Yes (Autoactive)	No	Yes
UMAG_02430	CAGCTTGATCCTTTGCTC	CAGGAGGGTGAGTGCGGC	0.973483	21	Yes	Yes	Yes	Yes
UMAG_02466	CTGCCTCTCTATTCGTAT	GCGGTTGAACCTAGATGG	0.812562	21	Yes	No	No	Yes
UMAG_02473	GCAATGGCGCTAGAGCGA	GAATTGTTTGGCGCACGA	0.984019	21	Yes	No	No	Yes
UMAG_02474	GGACCTGCCGTTCAACGT	CATGGCTTCGTTGTCCAT	0.983804	18	Yes	No	No	Yes
UMAG_02475	AACGGCTCGATCTCGAAC	ACGAGAAGGAGGAGGTGC	0.848074	28	Yes	Yes	Yes	No
UMAG_02533	GCTGCAAGTGAGTTGAGC	ATGGACGTGCTCAAGACC	0.968643	22	Yes	No	No	Yes
UMAG_02535	CTAGCCCCTTCGCTTCCG	GCTTGAGCCACCTATTGT	0.962399	21	Yes	Yes	Yes	Yes
UMAG_02537	ATGCCAGTGAACCCCATG	CGAGCGTGGACGCTTGCT	0.986505	21	Yes	No	No	Yes
UMAG_02538	ACACTGCCAGAGATCATC	TCCATGGCTGCTTTCGGC	0.995312	22	Yes	Yes	Yes	Yes
UMAG_02540	GTCTTGCCCCACGTCATG	GGACTGGTTTCTGCGGGA	0.862586	20	Yes	Yes	No (Autoactive)	Yes
UMAG_02611	GCCAGTCTGCGCCAAAGC	CTTGGGTAGATATCTGAT	0.974852	20	Yes	Yes	Yes	Yes
UMAG_02620	GCCCTTGTTGCAGCGCAG	CTTGCGGGGCTTTCCGCG	0.995716	24	Yes	No	No	Yes
UMAG_02640	GCCTCGGACGCATGTATC	TGGACCCTCTTCGGCGGT	0.982691	25	Yes	No	No	Yes
UMAG_02756	TTCATGACTGCCGTGTGT	TCTGGCAAGTAGCTCGTC	0.528073	22	Yes	No	No	Yes
UMAG_02826	GATCCGCCCAAAGCCGCG	GAAATGAACTCCTGCCAA	0.967718	22	Yes	No	No	Yes
UMAG_02851	GCTCCCACAACAGCATTT	TCCCCACGGTGACGGTTG	0.9984	21	Yes	Yes	Yes	Yes
UMAG_02852	TATCTTCTCCCTAAAGAA	TCCAGCGACCAAAGAGCT	0.922536	23	Yes	No	No	Yes
UMAG_02853	TACCAGATCGAAGCAGGA	GCTCCTGGATCCGGCGCG	0.981766	23	Yes	Yes	Yes	Yes
UMAG_02854	GTGCCCATAGTTCCGGTA	TGCAGAATAGGATTTACC	0.867902	29	Yes	No	No	Yes
UMAG_02921	CAGAAGAAGCCCACGTTC	CTTGAGAGGCTTAGCAAT	0.996852	22	Yes	No	No	Yes
UMAG_02925	TCACCCACGGTCGACGTC	AAACAGTCGACGTCGCAC	0.996387	22	Yes	No	No	Yes
UMAG_02981	CACATACCCAGCCTCAAT	TACGAAAGACCACTTGAT	0.991049	19	Yes	No	No	Yes
UMAG_03023	GAGCCTCTCCTCGGCCAA	AGGCTTGGGGAGGTACCT	0.998131	19	Yes	Yes	Yes	Yes
UMAG_03046	AGCAGCCAATGCGACAGT	GCGCCAAAATCCGCAGGC	0.997872	20	Yes	No	No	Yes
UMAG_03065	GCTTCTGTTGACGAATCG	GGCAAGACTCTTAACTGA	0.996162	19	Yes	No	No	Yes
UMAG_03112	CTGCCAAACCTCCACGCC	TTTGCACTTGAATTGGGC	0.98939	22	Yes	No	No	Yes
UMAG_03138	CACCCTATCTCGGCCGAC	CATCTCACCACCTTTCTT	0.97319	25	Yes	No	No	Yes
UMAG_03154	AGGCCGACGCTGTCTCGC	TACAGGATTGTCACGGCT	0.822055	25	Yes	No	No	Yes
UMAG_03201	TACCCGTTCCGCGTCGCA	CAAATCGGCGAGGGGGAC	0.986435	19	Yes	Yes	Yes	Yes
UMAG_03202	GCTGCAGTCGATCGCCCT	GTGCTCGGCATTGGCGCA	0.998509	22	Yes	No	No	Yes
UMAG_03223	TGGCCAGCGCCCACCATG	CTCCTTTACATGAATGTG	0.995021	24	Yes	No	No	Yes
UMAG_03231	GCGCCGCTTCCACCTCGA	TCCAATCTGGTTGGTCAA	0.983217	26	Yes	Yes	Yes	Yes
UMAG_03232	ATGCCTCTGCCGGCACGC	TAGGCCTGGGAATCTTGC	0.941276	32	No	No	No	Yes
UMAG_03313	GCCCCAGCCGGCCCGGGT	CAATCGAGTCTCGGCTGC	0.001066	N/A	Yes	Yes (Autoactive)	No	Yes
UMAG_03314	GCCCCAGCCGGCCCGGGT	TGGTCGGGTTCCAGCTGC	0.998493	19	Yes	No	No	Yes
UMAG_03349	CAGACCTCGGTGTCGGCC	CACCAACCAAGTCCCGCT	0.987202	19	Yes	No	No	Yes
UMAG_03352	GCCTCTAAGCAGACCCTG	TATGGGCTCATATGCTCC	0.792145	36	Yes	No	No	Yes
UMAG_03382	CTGTGGCCACATACCCAG	CAGGTAGCAATTCTTCCA	0.938458	18	Yes	No	No	Yes
UMAG_03392	CTTCCAAGCGACAGTGCC	TTCGCAGATATTGTTGCA	0.997762	19	Yes	Yes	Yes	Yes
UMAG_03397	CCTGACGTGCCTCTGGAC	AGTACGTTTCTGATTCGA	0.979392	19	Yes	No	No	Yes
UMAG_03564	CAAGACACGGCATCGACG	GAGAATGAGGAAGTCGGA	0.996	26	Yes	Yes	Yes	Yes
UMAG_03585	AGCCCTTTGAAAGAGCGT	TACCGACTGTGACTGGAA	0.988227	21	Yes	Yes	Yes	Yes
UMAG_03586	GTCCAAGTTTCGATGACG	AGAAAGAACCGAGGTCCG	0.972359	21	Yes	No	No	Yes
UMAG_03614	GATCGTGTATCTTTCGGT	GGCAAGCACGACGAGGGC	0.963905	28	Yes	No	No	Yes
UMAG_03615	TCCCTGGAACCCTCTTTG	CTCATCGTCGTCCTCGCC	0.971879	19	Yes	No	No	Yes
UMAG_03689	AGGGAGGACATTCACCCC	CAGCTCAATGTGAAGTGG	0.962042	18	Yes	Yes	Yes	Yes
UMAG_03744	GCTGAAGGCGAAGCAGAT	ACGACGACGACGACGACG	0.983403	33	Yes	No	No	Yes
UMAG_03745	GCCCCGGTAGGCACACCG	GATGGGTCTTTGGATGTG	0.99667	18	Yes	No	No	Yes
UMAG_03746	ATCGGGGAGAAGTCCTTG	GTCGCCATGCATTCTTCC	0.901509	26	Yes	Yes	Yes	Yes
UMAG_03747	CTACCGCTGCCGATGTAC	AGGGCCACGAATGTACCT	0.778673	20	Yes	Yes	Yes	Yes
UMAG_03748	GCCGTTCGACCCGAAACT	GTGTGCGAGGTGAATTAC	0.99095	16	Yes	No	No	Yes
UMAG_03749	ACGTCTACCTCCACATCT	ATGGATGTGGCTGAAGAA	0.998016	21	No	No	No	Yes
UMAG_03750	GCCCCGGTAGGCACACCG	GATGGGTCTTTGAACATA	0.99667	18	Yes	No	No	Yes
UMAG_03751	AAGCAGGTGTCGGAACAA	CAAGTGAGGCATCACCTC	0.948897	31	Yes	No	No	Yes
UMAG_03752	GCCGACAATGAAGGCCAA	TACTGGCAGGTGCAACCG	0.981475	27	Yes	Yes	Yes	Yes
UMAG_03753	GCACGAAACGACCAGGAA	TACTGGCAAGTGTAACTT	0.979997	22	Yes	Yes	Yes	Yes
UMAG_03807	GCAACAGTAGCACCGCGC	GCAGAACTGGACGTTCCA	0.977319	21	Yes	No	No	Yes
UMAG_03818	TCCACTACTGCTGATGCA	CCTCGGAGCAGCGGCGAG	0.982928	31	Yes	Yes	Yes	Yes
UMAG_03822	CAGGATAGCTCGGTCGCT	GAGAGCAAAGGCACCGGC	0.995684	21	Yes	No	No	Yes
UMAG_03880	GTTCCGCATCCCGTTTTG	GGCCAGCGTCGATGCAAG	0.984868	23	Yes	No	No	Yes
UMAG_03923	GCTCCAGCAGCAGTAGCT	CATGCCAGCTTGAGCAAA	0.971763	19	Yes	Yes (Autoactive)	No	No
UMAG_04027	GCTACGGTTCCGGCGACA	AATAATACAGTATCCCGG	0.977863	20	Yes	Yes	Yes	Yes
UMAG_04033	GCACCAACTCTTTCTTCA	CCGTCTGATCGTATCGAG	0.969141	22	Yes	No	No	Yes
UMAG_04035	GCTCCACCTCAGCACCTG	GAAATGCGGCATGAAGCG	0.996647	24	Yes	No	No	Yes
UMAG_04038	GGCCCTATCAAGCCACCT	AAGACGCGAGAGAACACT	0.992161	18	Yes	No	No	Yes
UMAG_04039	ATGCCCACGTTTGGTCAG	CATTGGCCGAGATAGGTC	0.979904	26	Yes	No	No	Yes
UMAG_04057	TCTCCTGCCAACTACAAG	GTTCTTCCAGCCAGGACG	0.288244	N/A	Yes	No	No	Yes
UMAG_04096	GTTCCAGCTTTCAGCGAA	AATAGGAGTAGACGATGT	0.950991	19	Yes	No	No	Yes
UMAG_04104	CAGACGCAAAACCCGGAA	ATAGCCACTGGCATCAAT	0.989282	30	Yes	No	No	Yes
UMAG_04111	CATCCCGGTGGCCACGCG	GGAAGGAGGAGCTCGACC	0.990115	20	Yes	Yes	Yes	Yes
UMAG_04114	GCCCCGAACAACGGCGCC	GAGCTGCTGACGACGAGC	0.98468	22	Yes	No	No	Yes
UMAG_04145	TCCAATGACGATCCTCGC	GTCGCTCTGTTGCAGCCT	0.998909	23	Yes	No	No	Yes
UMAG_04185	GCGGATTCATCCGCCCAA	GAAGAGCGTCCAGACACC	0.995124	27	Yes	No	No	Yes
UMAG_04248	AACTCCGCTATCGCCACC	AGCCGAGACAATGGGCGC	0.994461	19	Yes	No	No	No
UMAG_04282	GCTGTCTTGTTGCCTCGC	ATAGACAGTACCGTTTCG	0.833025	20	Yes	Yes	Yes	Yes
UMAG_04514	GCATCCAACCAACCAAAT	ATCCCACACCAACCTGCC	0.264973	N/A	Yes	No	No	Yes
UMAG_04533	GTTCCCAGCGATCTCGTC	AAACGTGGGGCCCTGTTG	0.996499	21	Yes	No	No	Yes
UMAG_04557	ACCACGGTGGCGCAAGTG	GCTACTGTAGGCGTTAGC	0.989995	20	Yes	Yes	Yes	Yes
UMAG_04696	AGTCCTCTGCCTGCGATT	AGAGGGGCAAGTGCCGTT	0.990456	17	No	No	No	Yes
UMAG_04698	GCACTCACCATCGAAACA	CGATTTCGGAGCAATGGC	0.63723	27	Yes	No	No	Yes
UMAG_04815	CTTCCAATGTTGAGCACA	GCCTTTTAACAAATCGAT	0.916878	23	Yes	No	No	Yes
UMAG_04893	CTCAGCGTATCGTCCTCG	GGCGGGCGTCTCCTTGGT	0.944464	23	Yes	No	No	Yes
UMAG_05027	AACGAAAGGCCCAGCAAT	CCAACAATGGTGCTCATA	0.986656	28	Yes	Yes	Yes	Yes
UMAG_05036	AGTCCAGAAGCTATGATG	GGATCGACGAGAGGTCTG	0.98841	20	Yes	No	No	Yes
UMAG_05046	ATGAGTCTTCCAGCCGGC	CATCTTGGTGAAGCTGAC	0.988754	27	Yes	Yes	Yes	Yes
UMAG_05104	GGCGATGACACTTGTGCT	GGCCACGACGTTGACCGT	0.999183	20	Yes	No	No	Yes
UMAG_05222	ACGCCTCTGGCATTCAAC	GAACAAGTGGACAAACAC	0.989149	23	Yes	Yes	Yes	Yes
UMAG_05227	TCGGTCTTGCCTCGAGTG	AGCGAGCTTGAGGAAGTA	0.985657	20	Yes	No	No	Yes
UMAG_05294	GCTCGCAGTGCGAGGGTT	AAGGAACAAAGCGGCTCG	0.990761	24	No	No	No	Yes
UMAG_05295	GAGCCATCTGGTGCTCAA	CCAGTTGCGATCCCAATG	0.997654	20	Yes	Yes	Yes	Yes
UMAG_05300	CTGCCGAGCCAAAAGCCA	GCGGAGAATTTCGTGGAG	0.987467	21	Yes	No	No	Yes
UMAG_05301	GTAGCAAAGCCTGGTAGT	GTGAATCGGGATCCCTCG	0.683607	28	Yes	No	No	Yes
UMAG_05302	ACTGGCGGCTTTGACTAC	AAGAGGGAAGCGAGGGAG	0.966161	25	Yes	Yes	Yes	Yes
UMAG_05303	GCAGGACTACTTCCATTA	ATGCAGCCAGTGCAAAGT	0.991045	21	Yes	No	No	Yes
UMAG_05305	ACCGATGACGAAGAAGCT	GACACGACGAGTAAGGAA	0.951254	27	Yes	No	No	Yes
UMAG_05306	CAGTTCAGCTGCCACACT	AGTAGGCGGTCTGTAAGT	0.976902	28	Yes	Yes	No (Autoactive)	Yes
UMAG_05308	CAACCAATACCTCCGACA	GATAAGATTGACAGCCAG	0.889045	22	Yes	Yes	Yes	Yes
UMAG_05309	AGATCCACTCGCTTTAGA	CACTTCTCGGACGATGCC	0.702408	22	Yes	No	No	Yes
UMAG_05310	TCTAAATCAGCTCGTTCT	CACCTCACGGACGATGCC	0.967184	22	Yes	No	No	Yes
UMAG_05311	GCGCCAGTTTCTGTAGAA	TCGTAACAAGCACGTGAT	0.910725	25	Yes	No	No	Yes
UMAG_05312	GCGAGCACAAATCTCGAC	GACTGCAGGCGTGACGAG	0.92365	22	Yes	Yes	Yes	Yes
UMAG_05314	GCACCTAGACAGGAAGGA	AGGATCTTCAATTCGTAA	0.970801	23	Yes	No	No	Yes
UMAG_05317	GTTGAGCGTATCCAACCA	CGCGCCCAACAAGGGCAA	0.99159	21	Yes	No	No	Yes
UMAG_05318	GCAGAGAGCGACGGTGGA	GAAGTGCAAAGCAAGTGA	0.988839	27	Yes	Yes (Autoactive)	No	Yes
UMAG_05319	GCATTTTCCGAAGCGGCC	GATTTCTGGCACCTCGGG	0.994869	24	Yes	Yes (Autoactive)	No	Yes
UMAG_05341	TCAATCCTACCTCACAAG	GCCGAGTTTTGGACAGAC	0.272727	N/A	Yes	No	No	Yes
UMAG_05366	CACTTTACGCTCGACTAC	AATCAAGGATACAGCCCC	0.996303	21	Yes	No	No	Yes
UMAG_05548	CTTCCGAGCTCGTCATCG	CAATACGGCGTTGACATT	0.877352	25	Yes	No	No	Yes
UMAG_05562	GCTCCCGCTCAGAAGCGC	CGAAGAGAGCGCGGAGAT	0.802201	18	Yes	No	No	Yes
UMAG_05604	ATGCCCACGCCTGCCGAG	GTCGAAAAGGACGTACTG	0.969287	22	Yes	Yes	Yes	No
UMAG_05633	GAAGTGGCAAGAGTACGG	AAGCAAGACGGAAGCCCC	0.971294	18	No	No	No	Yes
UMAG_05733	TCGCCAACGACGTCGGCG	GAGGACGAAGGTGGTGAT	0.97073	27	Yes	No	No	No
UMAG_05780	GCGCCAGTAGGATCGAGT	GGCTCTGAGTTGTCGACG	0.892044	24	Yes	No	No	Yes
UMAG_05781	ATCGAGGTGCCCACTTCA	TCGGGCAACGCCAGGAAT	0.574027	21	No	No	No	Yes
UMAG_05819	GCGCCCTTGTCACCAGTC	CAGATCGTTGTAGTTGAC	0.922715	23	Yes	No	No	Yes
UMAG_05824	GCACCCATCCCGCGTCCC	CGATGAACTGCTTCTGCG	0.997177	23	Yes	No	No	Yes
UMAG_05861	TTTCCCGCCTCACTCGGT	CGCCGGCTCGACCTCGTT	0.997182	20	Yes	No	No	No
UMAG_05927	GCCGGAAACAGCGGTCAG	TAGAGGACGGCCAAAAGT	0.985118	23	Yes	Yes	Yes	Yes
UMAG_05928	ACAGATGGCACCCTTCCG	AACTGGTCGAAGCGAACG	0.980046	22	Yes	No	No	Yes
UMAG_05930	ATCGACCAGTCGGGCTGG	CAGACTGTGAGCCTCGCT	0.992088	21	Yes	No	No	Yes
UMAG_05931	GTGAAAATGCCAAAACTC	AACAATCTGCCAGCTGGC	0.982202	19	Yes	No	No	Yes
UMAG_05932	GTGATGACTGAGCAGGAC	GTGAACATGCTTCATGAC	0.982443	18	Yes	Yes	No (Autoactive)	Yes
UMAG_05953	AGCCTGCACAGACGAGAC	GACGACCACAAACGCTGC	0.958642	22	Yes	No	No	Yes
UMAG_05988	CATGGCCCGGAAAGCAAG	GAGCTCCTCGTGTGCAGG	0.980318	24	Yes	No	No	Yes
UMAG_06064	CAGCAAGGAGCGCCACCC	TAGCAGAAGAGCAGCACC	0.996695	25	Yes	No	No	Yes
UMAG_06113	GCTCCTATTGCTGACCAG	GATGATACCGTCGAGGGG	0.962724	20	Yes	No	No	Yes
UMAG_06119	GCACCGCTCGATGGCACG	ATGCGAGGACCACGCAGG	0.975594	23	Yes	No	No	No
UMAG_06126	GGTCCGATGGGCGGTCGT	AGGGCACTGGAACCACTC	0.936185	23	Yes	Yes	Yes	Yes
UMAG_06127	CCGAACCCAGTCGCTCTC	GGCTGCACGAGAATCGAG	0.893525	26	Yes	No	No	Yes
UMAG_06128	CATCCTCCTCCTCCGACG	ACTAGAGCTACTCGGTGC	0.721872	27	Yes	No	No	Yes
UMAG_06146	GCTCCTGCTCAGCAGCTT	GGCAAAGCTCACGTAGGT	0.998113	21	Yes	Yes	Yes	Yes
UMAG_06158	TCGCTAGCAAAGTCGGAC	GGGCTGCACTTGGAACGC	0.980598	26	Yes	No	No	Yes
UMAG_06162	CAGTCGGTCGCTCCTTTC	GAGGAGGTAAGCACCGAC	0.989909	18	Yes	Yes	Yes	Yes
UMAG_06178	GTTCAGATCAATCTCAAC	AGGACAAGCGTAAGAGGG	0.684105	26	Yes	No	No	Yes
UMAG_06179	AGTCCGATCAACGTCGAG	ATGGCACTTGAACTTTGG	0.959353	26	Yes	Yes	No (Autoactive)	Yes
UMAG_06180	GGTCGGGCGAATGGCGAC	AGGACACGCGTAAAAGGG	0.86021	25	Yes	No	No	No
UMAG_06181	GGTCGGATCGATCGCGGC	ATCCTGCGGCATCTGCGC	0.951117	25	Yes	Yes	No (Autoactive)	Yes
UMAG_06221	ATGACGAGCCGACCACCG	GGGCCGATGAGACTGGGG	0.986579	18	Yes	No	No	Yes
UMAG_06222	GCACCTATGGATTGGGTC	TTGCGTTTCGCGAAGCAG	0.996749	18	Yes	Yes	Yes	Yes
UMAG_06223	GCTCCCACTCCCACGCCT	CCAATGGTATTCATGGTG	0.997749	19	Yes	Yes	Yes	Yes
UMAG_06255	GCTCCTGTTGGACGCGTG	CGAACCTGGCTGGAATTG	0.804962	29	Yes	Yes (Autoactive)	No	Yes
UMAG_06428	TCGGCCATCCCACAAAGA	CTGCCCGCAAGCAGCGGT	0.942695	25	Yes	No	No	Yes
UMAG_06440	CTCCCTTTCCCCACCAAT	CGCTGGCCTGACGGGACC	0.995545	24	Yes	No	No	Yes
UMAG_10024	ACCGGTCCTTCCCACCCA	CTGTGTCTTTTTATCGCC	0.959987	19	Yes	No	No	Yes
UMAG_10030	TCGCTTGATTCTGTCGAG	GAAGATTGGGCCGTCCTG	0.881468	24	Yes	No	No	Yes
UMAG_10067	TTGCAGCAAAAGCGACCC	GACGTGTGCAACATTGCC	0.904863	25	Yes	No	No	Yes
UMAG_10076	GTAAAACAGCCATACGAG	GAAGTGTCGCAATACCGT	0.892961	23	Yes	Yes	No (Autoactive)	Yes
UMAG_10115	GCCCCTACGGAGGGGCGA	GTGATACTTGGAGCCGAA	0.948964	32	Yes	No	No	Yes
UMAG_10155	TTGCCGTCAGGCGTATCG	GTAGTCATTAGTGACGTG	0.983919	17	Yes	No	No	Yes
UMAG_10221	TCAGCTACATTGGCAAAC	AGAGCACTTTCTCGGCCT	0.878899	27	Yes	No	No	Yes
UMAG_10274	CGTTTCTTTGGCGCCAAC	GCGTCTCTTATTACCCTT	0.775917	21	Yes	No	No	Yes
UMAG_10278	CGGCTCCTCCGCGTAAAG	CCACCGGTGCTGGTGTGT	0.77869	27	Yes	No	No	Yes
UMAG_10317	CAACACCAGATTCGTGGT	CTGGTAGTGACCGTGTGG	0.970794	20	Yes	No	No	Yes
UMAG_10403	GCTGCAGTCGAGCGCCCT	ACCAGTGCGCTGGTCGAG	0.997392	22	Yes	No	No	Yes
UMAG_10418	AGCATCCTAGCTGGCGGT	CGATTGGAACAAATCCTT	0.978225	21	Yes	No	No	Yes
UMAG_10474	TCATCCTCGGTCCCCGCA	GAGCATCATGGCGCCAGC	0.730798	25	Yes	Yes	No (Autoactive)	Yes
UMAG_10514	TCAAGCATGGCCAATGTG	CGTCTGGCTGAGTTTGGC	0.416599	N/A	Yes	No	No	Yes
UMAG_10536	GACACGCGCTTGTCGGAC	CAATTCGGCGTGTGCGGA	0.99756	19	Yes	No	No	Yes
UMAG_10553	GTGAAACCATCAGTCGAG	ATGGTCCCCGTGTAGGAC	0.928697	27	Yes	No	No	Yes
UMAG_10554	GCATCTTCTGTTCACACG	AACAGGATGATGTTCAAG	0.819684	24	Yes	No	No	Yes
UMAG_10555	ACTCGTTCTGCGCCAGAG	AAAGCCATGGATTCGACC	0.931	23	Yes	Yes	Yes	Yes
UMAG_10556	GTGAAACTCCCTCTTATT	CGATGACGTTCCCTCATC	0.93976	21	Yes	Yes	Yes	Yes
UMAG_10557	GCAATCGGCGTGCCTCAC	GAAACGGACGTGGCCGTA	0.870245	24	Yes	Yes	Yes	Yes
UMAG_10640	GCTCCAGTAGAGAAGCGC	AGTCCACCAGTTGATGGG	0.995669	19	Yes	Yes (Autoactive)	No	Yes
UMAG_10742	CTCACGCCAGCAGTGTCG	GCGAAGTCGTTCAAACGA	0.275867	N/A	Yes	No	No	Yes
UMAG_10811	AAGCATCTCGAGATATGC	TCGCTGCCCCACCGGACT	0.065706	N/A	Yes	No	No	Yes
UMAG_10816	TTCGAGATCACCTTTCCC	GACAAGCAGACCAGCGCC	0.986801	19	Yes	No	No	Yes
UMAG_10831	TGGGAGACCAAGGAACAA	TTGAAATACTAGTGTTGG	0.876871	31	Yes	No	No	Yes
UMAG_10881	GCTCCTCTTGAGCCGCGC	GTAGTCGCATCCAACAAA	0.99933	17	Yes	No	No	Yes
UMAG_10972	GCCAAACAAGGCGAACAC	GACCTTTTTGAGTGCCAC	0.947862	27	Yes	Yes	Yes	Yes
UMAG_11002	CAGGTGTATGCTGCGCAT	ACCCGAGCTGTGGCTGCC	0.996291	21	Yes	Yes	No (Autoactive)	Yes
UMAG_11058	TTGGTTGTCCCGTCCACC	CGGGACAAGACCTTTCGT	0.888828	20	Yes	No	No	Yes
UMAG_11060	CTACCACCTTCCAGCTCA	GGCCTTGTAGTTCCTGAA	0.989617	19	Yes	No	No	Yes
UMAG_11062	GTTGGTACACCGCGAGCT	GAGGTGGAAGCCCTTCCC	0.978395	20	Yes	Yes	Yes	Yes
UMAG_11094	GACAGTCCCAAGTCCAAC	GAGGCGAGAAGCGCGAGA	0.539273	25	Yes	No	No	No
UMAG_11111	AAGACGGTACAGCATGAC	CACGAAAAGAGCCGGGTG	0.959928	23	Yes	No	No	Yes
UMAG_11193	AACCCTGCGCCGCCATCC	CAAATGCTGCCAGATCTG	0.902689	28	Yes	Yes	Yes	Yes
UMAG_11250	GGTCATATTGACCTCGAC	GGGACACATATAGGAGGC	0.873992	26	Yes	No	No	Yes
UMAG_11305	GTCAGCTATGTACTTGAC	TGCAGAGTGAGAGTCGGG	0.825816	20	Yes	No	No	Yes
UMAG_11362	TCAGCCCCGCGTTGTGAT	GGGAAGCGTCCAGTCGGA	0.999037	21	Yes	No	No	Yes
UMAG_11377	TGGCCATATCCTTTTGGC	GGCATGCAGACGAGTTGC	0.941905	23	Yes	No	No	Yes
UMAG_11403	GACTGGCTTCAGGATTTC	GAACTCATCCTTGGCACG	0.981231	27	Yes	No	No	Yes
UMAG_11415	ACTTCTTACATGCCGGAG	GCTTCCACTTGTGCCGGC	0.992832	18	Yes	Yes	No (Technical issue)	Yes
UMAG_11416	GCCACAAGCCTGTCAGAG	CTTTGGTGGGGCGTCCGG	0.946067	24	Yes	No	No	Yes
UMAG_11417	GGCGACGACCTGGGAAGC	AGATTCCGAAACAGCGTC	0.938278	17	Yes	No	No	Yes
UMAG_11443	GCACGCTCAGCCTACTGC	GCCATCGCTGTGGCTGCC	0.998373	24	Yes	Yes	No (Autoactive)	Yes
UMAG_11444	GGCCATACAGCCTACTGC	GCCGTTGCTGTGGCTGCC	0.998304	23	Yes	Yes	Yes	Yes
UMAG_11464	GCCTTCCACTCGAACAAC	AGGGGTATGCGATCTCTG	0.998605	20	Yes	No	No	Yes
UMAG_11484	GTGCCGGCGGGTGACAAC	CCTGTGCCGGATAGTTGC	0.956878	25	Yes	No	No	Yes
UMAG_11554	ATCTCGACCAGCATCCCG	GAGCAATGTGGAAGCAAG	0.983867	23	Yes	No	No	Yes
UMAG_11586	CACATCACACTCACTGTG	TGGATACCGGATGCCAAA	0.253299	N/A	Yes	No	No	Yes
UMAG_11628	GCTTCAGTCCGGCTGAGC	ACTTGAACCAAGCGTCCC	0.941332	19	Yes	No	No	Yes
UMAG_11637	AAGCGCCTTGATGTCGTT	ATGCCCGGTGTAGGAATA	0.95951	18	Yes	Yes	Yes	Yes
UMAG_11639	TGCTTTGCCAATATCGTG	CTCGGAAAATTCGTATTC	0.112643	N/A	Yes	Yes	Yes	Yes
UMAG_11813	CTTTCGCCGTCACCTTGT	GGCCTGCGGCGAcACCTG	0.400677	N/A	Yes	Yes (Autoactive)	No	Yes
UMAG_11886	GACATAACCAAACCTGTC	AGCCTGAAGCAGCTTGGG	0.978511	23	Yes	Yes	Yes	Yes
UMAG_11910	GCCCCTGTTCGCGCTGGC	GTGGAACATTTCTTTGAT	0.820146	20	Yes	No	No	Yes
UMAG_11915	GCATCCTCGCACAAAAGA	ACACCCCTGCAACTTCCA	0.706459	34	Yes	Yes	Yes	Yes
UMAG_11931	GCCACTTTGACGTGGGAC	GACGAGAGCTTTGACAAT	0.999145	22	Yes	Yes	Yes	Yes
UMAG_11940	GCACCGATCCCGAGCCCA	GGCGGTATTGCGTTGGGT	0.992379	24	Yes	Yes (Autoactive)	No	Yes
UMAG_11980	GGAAACTGCGACGCCAAC	TGAAACCTTTGGTTCCAC	0.841989	21	Yes	No	No	Yes
UMAG_12015	ACTCCCTCTGCACATGAT	CTTGCACGAAGCGAGAAT	0.974489	27	No	No	No	Yes
UMAG_12101	ACCGCACCAGCGTTGATC	TACGACTTCGTACACGGC	0.669323	26	Yes	No	No	Yes
UMAG_12127	GCGCTTCATCTGAACGAA	CAAGCGGGCAGGAACCTG	0.489435	N/A	Yes	Yes	Yes	Yes
UMAG_12184	GCACAGCCAACCATCAGC	CTTGGGTCCCGCGCCGAT	0.965757	24	Yes	Yes	Yes	Yes
UMAG_12197	GCGACGCAGAGGGTCGGG	GTGGTGTACTTGGGACCA	0.999155	23	Yes	Yes	No (Autoactive)	Yes
UMAG_12215	GCCAAGAAACCTTTCTAC	CCGCCTGATCCTGATCAC	0.795369	28	Yes	No	No	Yes
UMAG_12216	ATTGTTGAAGACGAGCCA	GATCCCACTACCATCGCT	0.793037	27	Yes	No	No	Yes
UMAG_12217	ATTTGCATGCAGTGTGAT	GTTGCTGTCTTTTGTGTC	0.999494	19	Yes	No	No	Yes
UMAG_12226	GCGTCCCAGTCCATGTGT	CGGCAGCCGCTTGCAAAT	0.998765	23	Yes	No	No	Yes
UMAG_12238	ACTCCCTCTGCACATGAT	CTTGCACGAAGCGAGAAT	0.974489	27	Yes	No	No	No
UMAG_12253	GAAAGCGTCGCCTGGAGC	TGACGCAAGTACATGGAT	0.971433	25	Yes	No	No	No
UMAG_12258	GTGTACTTTGATCCGCAG	GAGAACGACGTGACGGTC	0.972113	24	Yes	No	No	Yes
UMAG_12302	ACGAGGTATACTAATGTC	ATGAGGCCAGTCGGCTGG	0.980474	19	Yes	Yes	No (Autoactive)	Yes
UMAG_12313	GCACCGTTCGAGCGCGCG	GACCACGGCATGAGTGCC	0.955219	28	Yes	No	No	Yes
UMAG_12316	GAACCAGCTTCTCACCGT	GAGCAGCCCTATGCCAAA	0.952533	33	Yes	No	No	Yes
UMAG_12330	CAACTTGGTAAACGCGAC	GGCGGTTCTGGGAACAAT	0.94993	24	Yes	No	No	Yes
UMAG_15089	AAGAAGCAGTGCCGTGCC	CCTGCGGACAGGGACGAG	0.986688	28	Yes	No	No	No

## Sheet: Suplementary Table S2
Supplementary Table S2.		Identity of bait proteins used in the liquid media screen. Baits were tested for autoactivity by growth in liquid culture and on plates.
		In the mating test (SD-Leu/-Trp/-His/-Ade) the bait strain was mated with yeast containing an empty pGADT7 plasmid. In liquid tests,
		strains were considered autoactive when OD600 was higher than 0.25 after 3 days of incubation at 28oC.
Effector	Autoactivity test
	OD600 nm in liquid media		on plate
	SD-Trp/-His/-Ade	SD-Leu/-Trp/-His/-Ade	SD-Trp/-His/-Ade
UMAG_00628	0.09	0.064	No
UMAG_00961	0.094	0.055	No
UMAG_01301	0.092	0.072	No
UMAG_01690	0.171	0.142	No
UMAG_01940	0.165	0.07	No
UMAG_02006	0.113	0.059	No
UMAG_02011	0.091	0.058	No
UMAG_02119	0.089	0.076	No
UMAG_02194	0.048	0.075	No
UMAG_02230	0.086	0.073	No
UMAG_02293	0.092	0.064	No
UMAG_02298	0.106	0.06	No
UMAG_02430	0.101	0.061	No
UMAG_02475	0.106	0.068	No
UMAG_02535	0.242	0.069	No
UMAG_02538	0.046	0.056	No
UMAG_02611	0.209	0.077	No
UMAG_02851	0.092	0.06	No
UMAG_02853	0.164	0.065	No
UMAG_03023	0.092	0.068	No
UMAG_03201	0.1	0.101	No
UMAG_03231	0.09	0.062	No
UMAG_03392	0.108	0.063	No
UMAG_03564	0.234	0.067	No
UMAG_03585	0.089	0.056	No
UMAG_03689	0.099	0.058	No
UMAG_03746	0.099	0.072	No
UMAG_03747	0.102	0.059	No
UMAG_03752	0.099	0.07	No
UMAG_03753	0.091	0.072	No
UMAG_03818	0.076	0.059	No
UMAG_04027	0.108	0.085	No
UMAG_04111	0.102	0.064	No
UMAG_04282	0.233	0.056	No
UMAG_04557	0.117	0.058	No
UMAG_05027	0.099	0.059	No
UMAG_05046	0.092	0.058	No
UMAG_05222	0.193	0.083	No
UMAG_05295	0.085	0.061	No
UMAG_05302	0.085	0.072	No
UMAG_05308	0.214	0.092	No
UMAG_05312	0.098	0.061	No
UMAG_05604	0.092	0.057	No
UMAG_05927	0.096	0.062	No
UMAG_06126	0.106	0.072	No
UMAG_06146	0.101	0.073	No
UMAG_06162	0.123	0.066	No
UMAG_06222	0.097	0.068	No
UMAG_06223	0.102	0.087	No
UMAG_10555	0.088	0.082	No
UMAG_10556	0.097	0.077	No
UMAG_10557	0.24	0.075	No
UMAG_10972	0.087	0.056	No
UMAG_11062	0.137	0.081	No
UMAG_11193	0.109	0.071	No
UMAG_11444	0.091	0.071	No
UMAG_11637	0.122	0.076	No
UMAG_11639	0.212	0.152	No
UMAG_11886	0.089	0.067	No
UMAG_11915	0.092	0.07	No
UMAG_11931	0.1	0.076	No
UMAG_12127	0.091	0.077	No
UMAG_12184	0.092	0.076	No

## Sheet: Suplementary Table S3
Supplementary Table S3.		Primers used for sequencing of inserts (effectors) after gateway reaction
Primer	Sequence
pGADT7_Fw	ATCAAGTATAAATAGACCTGC
pGADT7_Rv	CTATAGATCAGAGGTTACATGG
pGBKT7_Fw	TATCAAGTATAAATAGACCTGC
pGBKT7_Rv	TAAATCATAAGAAATTCGCC
